# Supplementary material for: Chronological Registration of OCT and Autofluorescence Findings in CSCR: Two Distinct Patterns in Disease Course
Source: Diagnostics (Basel). 2022 Jul 22;12(8):1780. doi: 10.3390/diagnostics12081780 (PMC9332035; doi:10.3390/diagnostics12081780)
Supplement: Supplementary file 1 [file diagnostics-12-01780-s001.zip]

Archive with 39 entries (25 files):
- MDPI_supplementary/ReadMe.md
- MDPI_supplementary/registration_code/
- MDPI_supplementary/registration_code/config.py
- MDPI_supplementary/registration_code/data/
- MDPI_supplementary/registration_code/data/fixed_imgs/
- MDPI_supplementary/registration_code/data/model/
- MDPI_supplementary/registration_code/data/model/MedRegNet_mono/
- MDPI_supplementary/registration_code/data/model/MedRegNet_mono/checkpoint
- MDPI_supplementary/registration_code/data/model/MedRegNet_mono/ckpt.data-00000-of-00002
- MDPI_supplementary/registration_code/data/model/MedRegNet_mono/ckpt.data-00001-of-00002
- MDPI_supplementary/registration_code/data/model/MedRegNet_mono/ckpt.index
- MDPI_supplementary/registration_code/data/moving_imgs/
- MDPI_supplementary/registration_code/data/out/
- MDPI_supplementary/registration_code/docker/
- MDPI_supplementary/registration_code/docker/Dockerfile
- MDPI_supplementary/registration_code/main.py
- MDPI_supplementary/registration_code/mod_ImgLoader.py
- MDPI_supplementary/registration_code/model.py
- MDPI_supplementary/registration_code/util/
- MDPI_supplementary/registration_code/util/util_debug.py
- MDPI_supplementary/registration_code/util/util_detection.py
- MDPI_supplementary/registration_code/util/util_keypoints.py
- MDPI_supplementary/registration_code/util/util_visual.py
- MDPI_supplementary/segmentation_code/
- MDPI_supplementary/segmentation_code/seg_network.py
- MDPI_supplementary/shape_filling_code/
- MDPI_supplementary/shape_filling_code/data/
- MDPI_supplementary/shape_filling_code/data/FakeOCTsegs1.png
- MDPI_supplementary/shape_filling_code/data/FakeOCTsegs2.png
- MDPI_supplementary/shape_filling_code/data/FakeOCTsegs3.png
- MDPI_supplementary/shape_filling_code/data/FakeOCTsegs4.png
- MDPI_supplementary/shape_filling_code/main.py
- MDPI_supplementary/shape_filling_code/out/
- MDPI_supplementary/shape_filling_code/out/IR_seg_line_mask.png
- MDPI_supplementary/shape_filling_code/out/IR_seg_shape_filled_mask.png
- MDPI_supplementary/shape_filling_code/requirements.txt
- MDPI_supplementary/shape_filling_code/util/
- MDPI_supplementary/shape_filling_code/util/mapping.py
- MDPI_supplementary/shape_filling_code/util/shape_filling.py
