# Supplementary material for: Chronological Registration of OCT and Autofluorescence Findings in CSCR: Two Distinct Patterns in Disease Course
Source: Diagnostics (Basel). 2022 Jul 22;12(8):1780. doi: 10.3390/diagnostics12081780 (PMC9332035; doi:10.3390/diagnostics12081780)
Supplement: Supplementary file 1 [file diagnostics-12-01780-s001.zip › MDPI_supplementary/ReadMe.md]

# Supplementary
This supplementary provides python code examples for all our components. For shape filling and registration, additional code is provided to run the components.

## Segmentation Code
This directory contains the file `seg_network.py` with the architecture of our segmentation network. The code is written with PyTorch.

## Shape Filling Code
This directory contains code to run the shape filling algorithm. Mock OCT-B-Scan segmentations are provided in `data`, pip-requirements in `requirements.txt`

Executing `main.py` will read the Mock

## Registration Code
This directory contains the architecture of MedRegNet, the weights of *MedRegNet<sub>mono</sub>* (trained on the public 1000Fundus images https://www.kaggle.com/linchundan/fundusimage1000), and code to run *MedRegNet<sub>mono</sub>* on retinal images.

The code is written in python using tensorflow 2.2.

### data organisation
`data` contains the subdirs:
* `moving_imgs` and `fixed_imgs` containing images to be registered. Each image in `moving_imgs`is registered onto each image in `fixed_imgs`
* `out` where output .gifs after registration are stored
* `model` containing the *MedRegNet<sub>mono</sub>* weights

`docker` cotains a Dockerfile to build a docker image with all necessary dependencies to run our network. We suggest to run the registration code from within docker containers of this image.

### run the code
To run *MedRegNet<sub>mono</sub>* execute `main.py`. We suggest to do this inside the docker container. The file will automatically read all images in `moving_imgs` and `fixed_imgs`, register them and write outputs into `out`.

We suggest to use data from the FIRE dataset by Hernandes-Matas et al. (https://projects.ics.forth.gr/cvrl/fire/) as fitting preprocessing is already implemented in the code.

An example usecase would be to copy from the FIRE dataset the images "S01_1.jpg" and  "S02_1.jpg" into `moving_imgs` and the images "S01_2.jpg" and  "S02_2.jpg" into `fixed_imgs`. Running the code will then result in the output .gifs: 
* "S01_1__to__S01_2.gif"
* "S01_1__to__S02_2.gif"
* "S02_1__to__S01_2.gif"
* "S02_1__to__S02_2.gif".
