# Supplementary material for: Chronological Registration of OCT and Autofluorescence Findings in CSCR: Two Distinct Patterns in Disease Course
Source: Diagnostics (Basel). 2022 Jul 22;12(8):1780. doi: 10.3390/diagnostics12081780 (PMC9332035; doi:10.3390/diagnostics12081780)
Supplement: Supplementary file 1 [file diagnostics-12-01780-s001.zip › MDPI_supplementary/registration_code/config.py]

#!/usr/bin/env python
# -*- coding: utf-8 -*-
"""
config.py:
Created on 25.05.2022 by Monty Santarossa,
Department of Computer Science, Kiel University, Germany
"""

#################################
### Misc (not in config_dict) ###
#################################
DEBUG_VERBOSITY = 2    # 0 : show only Errors, 1 : Error and Warnings, 2: All

#################################
#### Entries for config_dict ####
#################################
# setup keys
DESCRIPTOR_DIM = "DESCRIPTOR_DIM"
PATCH_WIDTH = "PATCH_WIDTH"
NUM_HISTOGRAM_BINS = "NUM_HISTOGRAM_BINS"
CONTRAST_ENHANCEMENT_DETECTOR = "CONTRAST_ENHANCEMENT_DETECTOR"
CONTRAST_ENHANCEMENT_INPUT = "CONTRAST_ENHANCEMENT_INPUT"
CONTRAST_ENHANCEMENT_PATCHES = "CONTRAST_ENHANCEMENT_PATCHES"
FUNDUS_DIM = "FUNDUNS_DIM"

PATCH_SCALE = "PATCH_SCALE"
MAX_PARALLEL_KP_PREDS = "MAX_PARALLEL_KP_PREDS"

LOWES_RATIO = "LOWES_RATIO"

# values
config_dict = {
    # setup
    DESCRIPTOR_DIM : 128,
    PATCH_WIDTH : 64,
    PATCH_SCALE : 2,
    NUM_HISTOGRAM_BINS : 25,
    
    MAX_PARALLEL_KP_PREDS : 2500,
    LOWES_RATIO : 0.8,

    CONTRAST_ENHANCEMENT_DETECTOR : 2,  # 0 None, 1 equalize Histogram, 2 CLAHE
    CONTRAST_ENHANCEMENT_INPUT : True,
    CONTRAST_ENHANCEMENT_PATCHES : True,

    FUNDUS_DIM : (1100, 1100),
}


def update_config(new_dict, verbose=True):

    global config_dict

    unused_conf_keys = list(config_dict.keys())
    changed_values = dict()

    print(type(unused_conf_keys))

    for k, v in new_dict.items():
        if k not in config_dict:
            if verbose:
                print(">> W: key {} is not available in current config_dict. Skip this value.".format(k))
            continue
        else:

            unused_conf_keys.remove(k)

            if v != config_dict[k]:
                changed_values[k] = config_dict[k]
                config_dict[k] = v

    if verbose:
        print("> I: LOADED NEW config_dict WITH PARAMETERS:")
        for k, v in config_dict.items():
            extra_info = ""
            if k in unused_conf_keys:
                extra_info = "    (not in loaded config)"
            elif k in changed_values:
                extra_info = "    (changed from '{}')".format(changed_values[k])
            print("{} : {} ".format(k.ljust(40), str(v).rjust(10) + extra_info))
