# Supplementary material for: Chronological Registration of OCT and Autofluorescence Findings in CSCR: Two Distinct Patterns in Disease Course
Source: Diagnostics (Basel). 2022 Jul 22;12(8):1780. doi: 10.3390/diagnostics12081780 (PMC9332035; doi:10.3390/diagnostics12081780)
Supplement: Supplementary file 1 [file diagnostics-12-01780-s001.zip › MDPI_supplementary/registration_code/docker/Dockerfile]

FROM tensorflow/tensorflow:2.2.0-gpu

RUN apt update

RUN apt install -y wget git libhdf5-dev g++ graphviz openssh-server screen libsm6 libxrender1 libfontconfig1 libxext6

RUN apt-get update

RUN apt-get install ffmpeg  -y

RUN pip install --upgrade pip && \
    pip install --no-cache-dir opencv-python opencv-contrib-python colorama albumentations tensorflow-addons==0.10.0 keras==2.4.3
