# Supplementary material for: Chronological Registration of OCT and Autofluorescence Findings in CSCR: Two Distinct Patterns in Disease Course
Source: Diagnostics (Basel). 2022 Jul 22;12(8):1780. doi: 10.3390/diagnostics12081780 (PMC9332035; doi:10.3390/diagnostics12081780)
Supplement: Supplementary file 1 [file diagnostics-12-01780-s001.zip › MDPI_supplementary/registration_code/main.py]

#!/usr/bin/env python
# -*- coding: utf-8 -*-
"""
main.py:
Created on 25.05.2022 by Monty Santarossa,
Department of Computer Science, Kiel University, Germany
"""

import os
import sys
import glob
import cv2
import numpy as np

import config
from util.util_debug import dbg
from util.util_keypoints import filter_matches
from model import standard_model
from mod_ImgLoader import _preprocessing_Fundus, _contrast_enhancement
from util.util_detection import find_keypoints_SIFT
from util.util_keypoints import extract_patches
from util.util_visual import create_gif


g_model_path = "data/model/"
g_source_path = "data/moving_imgs/"
g_dest_path = "data/fixed_imgs/"
g_out_path = "data/out/"

g_model_name = "MedRegNet_mono"
g_lratio = 0.85 # threshold for ratio test (between 0.5 and 0.99); bigger ratio leads to more matches


def sequential_pred(model, tf_patches):
    # limits the number of parallel predictions to avoid OOM
    dsc_all = None
    for i in range(1 + len(tf_patches) // config.config_dict[config.MAX_PARALLEL_KP_PREDS]):
        istart = i * config.config_dict[config.MAX_PARALLEL_KP_PREDS]
        iend = (i+1) * config.config_dict[config.MAX_PARALLEL_KP_PREDS]
        dsc = model(tf_patches[istart:iend], training=False).numpy()
        dsc_all = dsc if dsc_all is None else np.concatenate([dsc_all, dsc], axis=0)

    return dsc_all


def detect_imgs(dir_path):
    paths = glob.glob(dir_path + "*.*")
    paths.sort()

    return paths 


def preprocessing_and_detection(img, modality="FIRE"):

    # ================================================
    # 1) preprocess images according to their modality
    # (NOTE: the standard model of MedRegNet is trained on image resolutions 
    # such that 200 μm correspond to ~15 px in the image centre. The function
    # _preprocessing_Fundus achieves that on images of the FIRE dataset by 
    # Hernandez-Matas et al.
    if modality == "FIRE":
        img, _ = _preprocessing_Fundus(img, None)
    else:
        dbg.print("ImgLoader - modality of image not recogniced.", dbg_type=dbg.type.ERROR)
        return None

    # ===============================================
    # 2) convert to grayscale (or here, green channel), if it is not already grayscale
    if img.shape[-1] == 3:
        img = img[:, :, 1]
   
    # ===============================================
    # 3) improve contrast and run keypoint detector    
    cimg = _contrast_enhancement(img)
    kp = find_keypoints_SIFT(cimg)

    # ===============================================
    # 4) Further preprocessing for descriptor network
    if config.config_dict[config.CONTRAST_ENHANCEMENT_INPUT]:
        img = cimg
   
    return img, kp


def do_registration(source_imgs, dest_imgs, model, write_to_out=False):
    
    for j, s_img_p in enumerate(source_imgs):

        # ===================================================================
        # 1) load source (moving) image

        # load source img
        simage = cv2.imread(s_img_p)

        preproc_img1, kp1 = preprocessing_and_detection(simage.astype(np.uint8))

        patch_width = config.config_dict[config.PATCH_WIDTH]
        patch_scale = config.config_dict[config.PATCH_SCALE]

        # ===================================================================
        # 2) predict descriptors for image 1

        patches1 = extract_patches(kp1, preproc_img1 / 255., patch_width, scale=patch_scale)
        dsc1 = sequential_pred(model, patches1)

        print("---------------")
        print("Info: Start registration for source image {}/{} ('{}'):".format(j+1, len(source_imgs), s_img_p))

        for jj, d_img_p in enumerate(dest_imgs):
            # ===================================================================
            # 3) load and predict descriptors for image 2

            dimage = cv2.imread(d_img_p)
            preproc_img2, kp2 = preprocessing_and_detection(dimage.astype(np.uint8))

            patches2 = extract_patches(kp2, preproc_img2 / 255., patch_width, scale=patch_scale)
            dsc2 = sequential_pred(model, patches2)

            # ===================================================================
            # 4) match described keypoints in both images

            matcher = cv2.BFMatcher(cv2.NORM_L2)
            potential_matches = matcher.knnMatch(dsc1, dsc2, k=2)
            all_mkp1, all_mkp2, accepted_mask, _, _, _ = filter_matches(kp1, kp2, potential_matches, g_lratio)

            if np.sum(accepted_mask) >= 4:
                H, _ = cv2.findHomography(all_mkp1[accepted_mask], all_mkp2[accepted_mask], cv2.RANSAC)
                H = np.identity(3) if H is None else H
            else:
                print("less than 4 matches ...")
                H = np.identity(3)
            
            print("  registered dest-images {}/{} with {} matches ('{}'):".format(jj+1, len(dest_imgs), np.sum(accepted_mask), d_img_p))

            # ===================================================================
            # 5) apply transform to original image 
            # (NOTE: if transformation should be applied to the original image, the spatial 
            # transformations during preprocessing need to be either inverted here or the 
            # keypoint positions need to be taken on the original image dimensions)

            trans_img = cv2.warpPerspective(preproc_img1, H, (preproc_img2.shape[1], preproc_img2.shape[0]))
            
            # ==================================================================
            # 6) generate output
            if write_to_out:
                print(g_out_path + os.path.basename(s_img_p[:-4]) + "__to__" +  os.path.basename(d_img_p[:-4]) + ".gif")
                create_gif(g_out_path + os.path.basename(s_img_p[:-4]) + "__to__" +  os.path.basename(d_img_p[:-4]) + ".gif", [preproc_img2, trans_img])
            

if __name__ == "__main__":
    
    # =======================================================================================
    # 1) load model
    model_path = g_model_path + g_model_name
    model = standard_model()
    model.load_weights(model_path + "/ckpt")


    print("---------------")
    print("Info: Loaded model weights at '{}'".format(model_path))

    # =======================================================================================
    # 2) load source image
    source_imgs = detect_imgs(g_source_path)
    print("Info: Found {} moving image(s):".format(len(source_imgs)))
    for i, src in enumerate(source_imgs):
        print("  {}: '{}'".format(i+1, os.path.basename(src)))

    # =======================================================================================
    # 3) load dest images
    dest_imgs = detect_imgs(g_dest_path)
    print("Info: Found {} fixed image(s) ".format(len(dest_imgs)))
    for i, dest in enumerate(dest_imgs):
        print("  {}: '{}'".format(i+1, os.path.basename(dest)))

    # =======================================
    # 4) do registration
    do_registration(source_imgs, dest_imgs, model, write_to_out=True)
