# Supplementary material for: Chronological Registration of OCT and Autofluorescence Findings in CSCR: Two Distinct Patterns in Disease Course
Source: Diagnostics (Basel). 2022 Jul 22;12(8):1780. doi: 10.3390/diagnostics12081780 (PMC9332035; doi:10.3390/diagnostics12081780)
Supplement: Supplementary file 1 [file diagnostics-12-01780-s001.zip › MDPI_supplementary/registration_code/mod_ImgLoader.py]

#!/usr/bin/env python
# -*- coding: utf-8 -*-
"""
mod_ImgLoader.py:
Created on 25.05.2022 by Monty Santarossa,
Department of Computer Science, Kiel University, Germany
"""

import numpy as np
import cv2

from config import config_dict, CONTRAST_ENHANCEMENT_DETECTOR, FUNDUS_DIM
from util.util_debug import dbg


def _preprocessing_Fundus(img, points):
    # for Fundus, we have to:
    #   1) cut away left and right to make a square image
    #   2) scale down to fixed size

    def _squaring(img, points):
        cutoff = abs(img.shape[0] - img.shape[1]) // 2
        if img.shape[0] > img.shape[1]:
            img = img[cutoff:img.shape[0]-cutoff, :, :]
            if points is not None:
                points[:,1] -= cutoff 
        elif img.shape[0] < img.shape[1]: # should not happen
            img = img[:, cutoff:img.shape[1]-cutoff, :]
            if points is not None:
                points[:,0] -= cutoff 
        return img, points

    # 1)
    img, points = _squaring(img, points)
    # 2) (this is the only operation that influences the points)
    f_old_dims = img.shape
    img = cv2.resize(img, tuple(config_dict[FUNDUS_DIM]))
    f_new_dims = img.shape

    if points is not None:
        points[:, 0] = points[:, 0] * (f_new_dims[1]/f_old_dims[1])
        points[:, 1] = points[:, 1] * (f_new_dims[0]/f_old_dims[0])

    return img, points

def _contrast_enhancement(img):
    if config_dict[CONTRAST_ENHANCEMENT_DETECTOR] == 1:
        img = cv2.equalizeHist(img)
    elif config_dict[CONTRAST_ENHANCEMENT_DETECTOR] == 2:
        # create a CLAHE object (Arguments are optional).
        clahe = cv2.createCLAHE(clipLimit=2.0, tileGridSize=(8,8))
        img = clahe.apply(img)

    return img
