# Supplementary material for: Chronological Registration of OCT and Autofluorescence Findings in CSCR: Two Distinct Patterns in Disease Course
Source: Diagnostics (Basel). 2022 Jul 22;12(8):1780. doi: 10.3390/diagnostics12081780 (PMC9332035; doi:10.3390/diagnostics12081780)
Supplement: Supplementary file 1 [file diagnostics-12-01780-s001.zip › MDPI_supplementary/registration_code/model.py]

#!/usr/bin/env python
# -*- coding: utf-8 -*-
"""
model.py:
Created on 25.05.2022 by Monty Santarossa,
Department of Computer Science, Kiel University, Germany
"""

import tensorflow as tf
from tensorflow import keras
from tensorflow.keras.layers import Input, Lambda
from tensorflow.keras import backend as Model


def standard_model(descriptor_dim=128, patch_width=64):
    # inputs is NxWxW with N batch size and W patch_edge_length; Note: Inputs does not want batch size
    inputs = tf.keras.Input(shape=(patch_width, patch_width, 1))

    # conv 1
    x = tf.keras.layers.Conv2D(32, (7,7), name='M_conv2d_1')(inputs)
    x = tf.keras.layers.BatchNormalization(name='M_batchnorm_1')(x)
    x = tf.keras.layers.ReLU(name='M_ReLU_1')(x)
    # maxpool 1
    x = tf.keras.layers.MaxPool2D(pool_size=(2, 2), name='M_maxpool_1')(x)
    # conv 2
    x = tf.keras.layers.Conv2D(64, (6,6), name='M_conv2d_2')(x)
    x = tf.keras.layers.BatchNormalization(name='M_batchnorm_2')(x)
    x = tf.keras.layers.ReLU(name='M_ReLU_2')(x)
    # maxpool 2
    x = tf.keras.layers.MaxPool2D(pool_size=(2, 2), name='M_maxpool_2')(x)
    # conv 3
    x = tf.keras.layers.Conv2D(128, (5,5), name='M_conv2d_3')(x)
    x = tf.keras.layers.BatchNormalization(name='M_batchnorm_3')(x)
    x = tf.keras.layers.ReLU(name='M_ReLU_3')(x)
    # maxpool 3
    x = tf.keras.layers.MaxPool2D(pool_size=(2, 2), name='M_maxpool_3')(x)
    # fc
    x = tf.keras.layers.Flatten(name="M_flatten")(x)
    x = tf.keras.layers.Dense(descriptor_dim, activation=tf.nn.relu, name="M_dense")(x)
    # l2 norm
    x = Lambda(tf.math.l2_normalize, arguments={'axis': -1})(x)

    outputs = x
    model = tf.keras.Model(inputs=inputs, outputs=outputs)

    return model
