# Supplementary material for: Chronological Registration of OCT and Autofluorescence Findings in CSCR: Two Distinct Patterns in Disease Course
Source: Diagnostics (Basel). 2022 Jul 22;12(8):1780. doi: 10.3390/diagnostics12081780 (PMC9332035; doi:10.3390/diagnostics12081780)
Supplement: Supplementary file 1 [file diagnostics-12-01780-s001.zip › MDPI_supplementary/registration_code/util/util_debug.py]

#!/usr/bin/env python
# -*- coding: utf-8 -*-
"""
util_debug.py:
Created on 25.05.2022 by Monty Santarossa,
Department of Computer Science, Kiel University, Germany
"""

from config import DEBUG_VERBOSITY

class dbg:
    # call print with verbosity level
    def _enum(**enums):
        return type('Enum', (), enums)

    type = _enum(ERROR=(0,"ERROR"), WARNING=(1,"WARNING"), INFO=(2,"INFO"))

    @staticmethod
    def print(stri, dbg_type=type.INFO, pre=True):
        stri = stri if type(stri) is str else str(stri)
        if dbg_type[0] <= DEBUG_VERBOSITY:
            pre_str = dbg_type[1] + ": " if pre else ""
            print(pre_str + stri)
    
