# Supplementary material for: Chronological Registration of OCT and Autofluorescence Findings in CSCR: Two Distinct Patterns in Disease Course
Source: Diagnostics (Basel). 2022 Jul 22;12(8):1780. doi: 10.3390/diagnostics12081780 (PMC9332035; doi:10.3390/diagnostics12081780)
Supplement: Supplementary file 1 [file diagnostics-12-01780-s001.zip › MDPI_supplementary/registration_code/util/util_detection.py]

#!/usr/bin/env python
# -*- coding: utf-8 -*-
"""
util_detection.py:
Created on 25.05.2022 by Monty Santarossa,
Department of Computer Science, Kiel University, Germany
"""

import cv2
import numpy as np

def find_keypoints_SIFT(img, filter_duplicate=True):
    #   Finds keypoints in an image with SIFT and returns them.
    #
    #   input:
    #       img 
    #   returns:
    #       kp [Nx2] - numpy array of detected keypoints with x,y position

    # SIFT = cv2.xfeatures2d.SIFT_create()
    SIFT = cv2.SIFT_create()
    kp = SIFT.detect(img, None)

    kp = np.array([kp[i].pt for i in range(len(kp))])

    # TODO: when keypoints come from SIFT, they have subpixel positions and sometimes appear in doubles/tripples etc. Why?
    if filter_duplicate and len(kp) > 0:
        kp, _ = np.unique(kp.astype(int), axis=0, return_index=True)

    return kp
