# Supplementary material for: Chronological Registration of OCT and Autofluorescence Findings in CSCR: Two Distinct Patterns in Disease Course
Source: Diagnostics (Basel). 2022 Jul 22;12(8):1780. doi: 10.3390/diagnostics12081780 (PMC9332035; doi:10.3390/diagnostics12081780)
Supplement: Supplementary file 1 [file diagnostics-12-01780-s001.zip › MDPI_supplementary/registration_code/util/util_keypoints.py]

#!/usr/bin/env python
# -*- coding: utf-8 -*-
"""
util_keypoints.py:
Created on 25.05.2022 by Monty Santarossa,
Department of Computer Science, Kiel University, Germany
"""

import cv2
import numpy as np

from util.util_debug import dbg

from config import config_dict, PATCH_WIDTH, CONTRAST_ENHANCEMENT_PATCHES


def extract_patches(kp, img, patch_width, scale=1):
    #   extract for each kp a quadratic patch from the image
    #
    #   returns:
    #       patches [Nxwxw] - where N is number of kp and w is patch width

    pad = patch_width
    hpad = pad // 2

    if config_dict[CONTRAST_ENHANCEMENT_PATCHES]:
        clahe = cv2.createCLAHE(clipLimit=2.0, tileGridSize=(8,8))

    if scale != 1:
        img = cv2.resize(img, (img.shape[1] // scale, img.shape[0] // scale)) # has to be [1] then [0], because otherwise dimensions get flipped
        kp = kp // scale

    kp = kp.astype(int)

    # pad image so that kp near the edge can still extract valid patches
    pad_img = cv2.copyMakeBorder(img,hpad,hpad,hpad,hpad,cv2.BORDER_CONSTANT,value=[0,0,0])

    # define patch corners Nx4
    corners = np.stack((kp[:,0], kp[:,1], kp[:,0] + pad, kp[:,1] + pad), axis=-1)

    def get_patch(c): 
        patch = np.copy(pad_img[c[1]:c[3],c[0]:c[2]])
        if config_dict[CONTRAST_ENHANCEMENT_PATCHES]:
            patch = (patch * 255).astype(np.uint8)
            patch = clahe.apply(patch)
            patch = patch / 255.
        return patch
   
    # extracts rects from images
    map_arr = map(get_patch, corners)
    list_arr = list(map_arr) 
    patches = np.array(list_arr)

    return patches


def filter_matches(kp1, kp2, matches, lowes_ratio):

    # Apply ratio test
    all_matches = []
    accepted_mask = []
    dist_ratios = []
    dists = []
    train_idxs = []
    for m,n in matches:
        dist_ratio = m.distance / max(n.distance, 1e-6) 
        if m.distance < lowes_ratio*n.distance:
            accepted_mask.append(True)
        else:
            accepted_mask.append(False)
        all_matches.append(m)
        dist_ratios.append(dist_ratio)
        dists.append(m.distance)
        train_idxs.append(m.trainIdx)
    # convert to numpies and return matches
    all_mkp1 = np.float32([ kp1[m.queryIdx] for m in all_matches ]).reshape(-1,1,2)
    all_mkp2 = np.float32([ kp2[m.trainIdx] for m in all_matches ]).reshape(-1,1,2)

    return all_mkp1, all_mkp2, accepted_mask, dist_ratios, dists, train_idxs
