# Supplementary material for: Chronological Registration of OCT and Autofluorescence Findings in CSCR: Two Distinct Patterns in Disease Course
Source: Diagnostics (Basel). 2022 Jul 22;12(8):1780. doi: 10.3390/diagnostics12081780 (PMC9332035; doi:10.3390/diagnostics12081780)
Supplement: Supplementary file 1 [file diagnostics-12-01780-s001.zip › MDPI_supplementary/registration_code/util/util_visual.py]

#!/usr/bin/env python
# -*- coding: utf-8 -*-
"""
uksh_visual.py:
Created on 25.05.2022 by Monty Santarossa,
Department of Computer Science, Kiel University, Germany
"""

import cv2
import numpy as np
import math
from PIL import Image


def create_gif(filepath, imgs, duration=1000):
    # gets a list of images and creates a gif

    # find biggest width and height in list
    max_w = max([i.shape[0] for i in imgs])
    max_h = max([i.shape[1] for i in imgs])

    # create gif
    gifs = list()
    for i in imgs:
        # pad image if necessary
        # print(i.shape)
        i = cv2.copyMakeBorder(i, 
                               math.ceil((max_h - i.shape[1])//2), math.floor((max_h - i.shape[1])//2),
                               math.ceil((max_w-i.shape[0])//2), math.floor((max_w-i.shape[0])//2), 
                               cv2.BORDER_CONSTANT, 0)
        gifs.append(Image.fromarray(np.uint8(i)))
    gifs[0].save(filepath, save_all=True, append_images=gifs[1:],loop=0,duration=duration)


def stitch_reg_lines_images(img1, img2, matches1, matches2, good_matches_mask):
 
    # both images must have same height (and we need to know top padding for reg lines)
    img1_top_buffer = 0
    img2_top_buffer = 0

    if img1.shape[0] > img2.shape[0]:
        img2_top_buffer = math.floor((img1.shape[0] - img2.shape[0]) / 2.)
        bottom = math.ceil((img1.shape[0] - img2.shape[0]) / 2.)
        img2 = cv2.copyMakeBorder(img2, img2_top_buffer, bottom, 0, 0, cv2.BORDER_CONSTANT, 0)
    elif img1.shape[0] < img2.shape[0]:
        img1_top_buffer = math.floor((img2.shape[0] - img1.shape[0]) / 2.)
        bottom = math.ceil((img2.shape[0] - img1.shape[0]) / 2.)
        img1 = cv2.copyMakeBorder(img1, img1_top_buffer, bottom, 0, 0, cv2.BORDER_CONSTANT, 0)

    # stitch images together
    horizontal_buffer = 10
    buffer_color = (0, 0, 0)
    offset_img2 = img1.shape[1] + horizontal_buffer

    if img1.shape[-1] != 3:
        img1 = cv2.cvtColor(img1,cv2.COLOR_GRAY2RGB)
    if img2.shape[-1] != 3:
        img2 = cv2.cvtColor(img2,cv2.COLOR_GRAY2RGB)

    buffer = np.full((np.shape(img1)[0], horizontal_buffer, np.shape(img1)[2]), buffer_color)
    stitched_img = np.concatenate((img1, buffer, img2), axis=1)

    # data needs to be stored contiguously in memory for cv2.line() to work
    stitched_img = np.ascontiguousarray(stitched_img, dtype=np.int32)
    
    # points need to be integers for cv2.line()
    matches1 = np.array(matches1, dtype=np.int32)
    matches2 = np.array(matches2, dtype=np.int32)

    # if necessary convert to [Nx2] array
    if matches1.ndim == 3:
        matches1 = np.squeeze(matches1, axis=1)
    if matches2.ndim == 3:
        matches2 = np.squeeze(matches2, axis=1)
    
    # draw in FP matches:
    for p1, p2 in zip(matches1[~good_matches_mask], matches2[~good_matches_mask]):
        start = tuple((p1[0], p1[1] + img1_top_buffer))
        end = tuple((p2[0] + offset_img2, p2[1] + img2_top_buffer))

        stitched_img = cv2.line(stitched_img, start, end, (255, 0, 0), 1)

    # draw in TP matches:
    for p1, p2 in zip(matches1[good_matches_mask], matches2[good_matches_mask]):   
        start = tuple((p1[0], p1[1] + img1_top_buffer))
        end = tuple((p2[0] + offset_img2, p2[1] + img2_top_buffer))

        stitched_img = cv2.line(stitched_img, start, end, (0, 255, 0), 1)

    return stitched_img / 255.


def checkerboard_image(img1, img2, H, img_shape=None, boards=6):
    """
        saves a checkerboard image 
    """
    if H is not None:
        trans_img = cv2.warpPerspective(img2, np.linalg.inv(H), (img1.shape[1], img1.shape[0]))
    else:
        trans_img = img2[:img1.shape[1], :img1.shape[0]]

    if img_shape is not None:
        img1 = cv2.resize(img1, img_shape)
        trans_img = cv2.resize(trans_img, img_shape)

    h = trans_img.shape[0]
    w = trans_img.shape[1]

    # create checkerboard
    boards = 6
    for x in range(boards):
        for y in range(boards):
                    
            dw = int(w/boards)
            dh = int(h/boards)
                    
            if (x+y) % 2 == 0:
                img1[x*dw:(x+1)*dw, y*dh:(y+1)*dh] = 0
            else:
                trans_img[x*dw:(x+1)*dw, y*dh:(y+1)*dh] = 0

    return img1 + trans_img
