# Supplementary material for: Chronological Registration of OCT and Autofluorescence Findings in CSCR: Two Distinct Patterns in Disease Course
Source: Diagnostics (Basel). 2022 Jul 22;12(8):1780. doi: 10.3390/diagnostics12081780 (PMC9332035; doi:10.3390/diagnostics12081780)
Supplement: Supplementary file 1 [file diagnostics-12-01780-s001.zip › MDPI_supplementary/segmentation_code/seg_network.py]

"""
seg_network.py:
Created on 23.05.2022 by Julia Andresen, 
Institute of Medical Informatics, University of Lübeck, Germany;
"""


import torch
import torch.nn as nn


class ConvBlock(nn.Module):
    def __init__(self, in_feat, out_feat1, out_feat2):
        super().__init__()
        self.layers = nn.Sequential(
            nn.Conv2d(in_feat, out_feat1, 3, padding=1, bias=False, padding_mode='replicate'),
            nn.BatchNorm2d(out_feat1),
            nn.ReLU(),
            nn.Conv2d(out_feat1, out_feat2, 3, padding=1, bias=False, padding_mode='replicate'),
            nn.BatchNorm2d(out_feat2),
            nn.ReLU()
        )

    def forward(self, input):
        output = self.layers(input)
        return output


# U-Net-like network for segmentation of PED and SRF but
# with two separate convolutional blocks for inputs
# Inputs: OCT B-Scan and corresponding retina segmentation
class fluidSegmentationTwinNet(nn.Module):
    def __init__(self, n_feat=8):
        super().__init__()

        self.octInputBlock = ConvBlock(1, n_feat, n_feat)
        self.segmInputBlock = ConvBlock(1, n_feat, n_feat)

        self.block1 = ConvBlock(2 * n_feat, 3 * n_feat, 3 * n_feat)
        self.block2 = ConvBlock(3 * n_feat, 4 * n_feat, 4 * n_feat)
        self.block3 = ConvBlock(4 * n_feat, 8 * n_feat, 8 * n_feat)

        self.block4 = ConvBlock(8 * n_feat, 16 * n_feat, 16 * n_feat)

        self.block5 = ConvBlock(24 * n_feat, 16 * n_feat, 8 * n_feat)
        self.block6 = ConvBlock(12 * n_feat, 8 * n_feat, 6 * n_feat)
        self.block7 = ConvBlock(9 * n_feat, 6 * n_feat, 4 * n_feat)
        self.block8 = nn.Sequential(
            ConvBlock(6 * n_feat, 4 * n_feat, 2 * n_feat),
            nn.Conv2d(2 * n_feat, n_feat, 1),
            nn.ReLU(),
            nn.Conv2d(n_feat, 2, 1),
            nn.Sigmoid()
        )

        self.maxPool = nn.MaxPool2d(2)
        self.upSampling = nn.UpsamplingNearest2d(scale_factor=2)

    def forward(self, oct_input, segmentation_input):

        out_oct = self.octInputBlock(oct_input)
        out_segm = self.segmInputBlock(segmentation_input)

        out1 = self.block1(torch.cat([self.maxPool(out_oct), self.maxPool(out_segm)], dim=1))
        out2 = self.block2(self.maxPool(out1))
        out3 = self.block3(self.maxPool(out2))

        out4 = self.upSampling(self.block4(self.maxPool(out3)))

        out5 = self.upSampling(self.block5(torch.cat([out3, out4], dim=1)))
        out6 = self.upSampling(self.block6(torch.cat([out2, out5], dim=1)))
        out7 = self.upSampling(self.block7(torch.cat([out1, out6], dim=1)))
        out8 = self.block8(torch.cat([out_oct, out_segm, out7], dim=1))

        return out8
