# Supplementary material for: Chronological Registration of OCT and Autofluorescence Findings in CSCR: Two Distinct Patterns in Disease Course
Source: Diagnostics (Basel). 2022 Jul 22;12(8):1780. doi: 10.3390/diagnostics12081780 (PMC9332035; doi:10.3390/diagnostics12081780)
Supplement: Supplementary file 1 [file diagnostics-12-01780-s001.zip › MDPI_supplementary/shape_filling_code/main.py]

#!/usr/bin/env python
# -*- coding: utf-8 -*-
"""
main.py:
Created on 27.05.2022 by Monty Santarossa,
Department of Computer Science, Kiel University, Germany
"""

import cv2
import numpy as np

from util.mapping import map_lines_to_IR, seg_2D_to_1D, shape_filling


if __name__ == '__main__':

    # =====================================================
    # [1] Loading and Preprocessing

    # Create IR image stand-in
    IR_img = np.ones([60,200,3])

    # Create OCT scanlines we would get from metadata
    # NOTE: each line is [left, right, v]
    lines = np.array([
        [10., 190., 50],
        [10., 190., 40],
        [10., 190., 30],
        [10., 190., 20]
    ])

    # get OCT cross segmentation stand-in image paths
    seg_img_paths = [
            "data/FakeOCTsegs1.png",
            "data/FakeOCTsegs2.png",
            "data/FakeOCTsegs3.png",
            "data/FakeOCTsegs4.png"
            ]
    seg_lines = list()

    for path in seg_img_paths:
        # load segmentations
        img = cv2.imread(path, cv2.IMREAD_GRAYSCALE)
        img = img > 0 # binary mask
        img = img.astype(np.float32)

        # convert to 1D and append to list
        seg_line = seg_2D_to_1D(img)
        seg_lines.append(seg_line)
    
    # store 1D segmentation in array
    seg_lines = np.stack(seg_lines, axis=1) # [n x width x height x channels]

    # =====================================================
    # [2] Project segmentation lines onto IR image

    # line image
    IR_line_mask = map_lines_to_IR(IR_img, seg_lines, lines)
    cv2.imwrite("out/IR_seg_line_mask.png", IR_line_mask * 255)

    # =====================================================
    # [3] do shape Filling and project onto IR image
    IR_shape_filled_mask = shape_filling(IR_img, seg_lines, lines)
    cv2.imwrite("out/IR_seg_shape_filled_mask.png", IR_shape_filled_mask * 255)
