# Supplementary material for: Chronological Registration of OCT and Autofluorescence Findings in CSCR: Two Distinct Patterns in Disease Course
Source: Diagnostics (Basel). 2022 Jul 22;12(8):1780. doi: 10.3390/diagnostics12081780 (PMC9332035; doi:10.3390/diagnostics12081780)
Supplement: Supplementary file 1 [file diagnostics-12-01780-s001.zip › MDPI_supplementary/shape_filling_code/util/mapping.py]

#!/usr/bin/env python
# -*- coding: utf-8 -*-
"""
mapping.py:
Created on 27.05.2022 by Monty Santarossa,
Department of Computer Science, Kiel University, Germany
"""

import cv2
import numpy as np

from util.shape_filling import interp_shape_1D

def map_lines_to_IR(img, top_seg, lines):

    img = np.zeros_like(img[:,:,0])

    if top_seg is None:
        return None

    # find out line-width
    right = int(lines[0][1])
    left = int(lines[0][0])

    linewidth = right - left

    # rescale all top_segs to that linewidth
    # note we regard the top_seg as an image of dimension [height x No. Lines]
    top_seg = top_seg.astype(np.float32)
    top_seg = cv2.resize(top_seg, (top_seg.shape[1], linewidth), interpolation=cv2.INTER_NEAREST)

    # draw in seg lines as mask
    for i, l in enumerate(lines):
        img[int(l[2]), left:right][top_seg[:, i] != 0] = 1

    return img


def seg_2D_to_1D(seg_img):
    img1D = np.amax(seg_img, axis=0)
    return img1D


def shape_filling(img, top_seg, lines):

    # black image
    img = np.zeros_like(img[:,:,0])

    # [1] horizontal lines
    if top_seg is None:
        return None

    # find out line-width
    right = int(lines[0][1])
    left = int(lines[0][0])

    linewidth = right - left

    # rescale all top_segs to that linewidth
    # note we regard the top_seg as an image of dimension [height x No. Lines]
    top_seg = cv2.resize(top_seg, (top_seg.shape[1], linewidth), interpolation=cv2.INTER_NEAREST)

    # draw in seg lines as mask
    for i, l in enumerate(lines[:-1]):

        upper_seg_line = (top_seg[:, i] != 0).astype(float)
        lower_seg_line = (top_seg[:, i+1] != 0).astype(float)

        # find out vertical space in pixels between images
        vup = int(l[2])
        vlow = int(lines[i+1][2])
        h = vup - vlow

        # interpol to get missing slices
        interpol_seg_lines = [upper_seg_line]
        for slice_nb in range(1, h):
            f = float(slice_nb) / float(h)

            seg_line = interp_shape_1D(upper_seg_line, lower_seg_line, f)
            interpol_seg_lines.append(seg_line)

        interpol_seg_lines.append(lower_seg_line)
        interpol_seg_lines.reverse()

        # create 2D segmentation from list of seg,emtatopm lines
        seg_area = np.stack(interpol_seg_lines, axis=0)

        # apply 2D segmentation to mask
        img[vlow:vup+1, left:right] = seg_area

    return img
