# Supplementary material for: Chronological Registration of OCT and Autofluorescence Findings in CSCR: Two Distinct Patterns in Disease Course
Source: Diagnostics (Basel). 2022 Jul 22;12(8):1780. doi: 10.3390/diagnostics12081780 (PMC9332035; doi:10.3390/diagnostics12081780)
Supplement: Supplementary file 1 [file diagnostics-12-01780-s001.zip › MDPI_supplementary/shape_filling_code/util/shape_filling.py]

#!/usr/bin/env python
# -*- coding: utf-8 -*-
"""
mapping.py:
Created on 27.05.2022 by Monty Santarossa,
Department of Computer Science, Kiel University, Germany

Code partially based on modified from: 
https://stackoverflow.com/questions/48818373/interpolate-between-two-images
last accessed 27.05.2022
"""

import numpy as np
from scipy.ndimage.morphology import distance_transform_edt
from scipy.interpolate import interpn

def bwperim_1D(bw):
        west = np.zeros_like(bw)
        east = np.zeros_like(bw)
        west[:-1]  = bw[1:]
        east[1:]   = bw[:-1]
        idx = (west  == bw) & (east  == bw)
        return ~idx * bw

def signed_bwdist_1D(im):
    im = -bwdist_1D(bwperim_1D(im))*np.logical_not(im) + bwdist_1D(bwperim_1D(im))*im
    return im

def bwdist_1D(im):
    dist_im = distance_transform_edt(1-im)
    return dist_im


def interp_shape_1D(top, bottom, precision):
    # inputs:
    #   top:        1D seg line of width w
    #   bottom:     1D seg line of width w
    #   precision:  float value in [0, 1] defining at which point during top and bottom we want to interpolate
    #
    # returns:
    #   1D seg line of width w
    
    precision = max(min(precision, 1.), 0.) # clamp precision

    ### [1]
    # calculates for each pixel, whether it is contour pixel (meaning it is 1 and left or right is 0)
    # if it is contour pixel, new pixel value is 0; else if pixel is inside contour, its value is positive distance to closest contour pixel
    # if pixel is outside contour, its value is negative distance to closes contour pixel
    # It is between these values, that interpolation happens
    top = signed_bwdist_1D(top)
    bottom = signed_bwdist_1D(bottom)

    # row,cols definition
    c = top.shape[0]

    # rejoin top, bottom into a single array of shape (2, c)
    top_and_bottom = np.stack((top, bottom))

    # points = (np.r_[0, 1], np.arange(c)) # works too (is identical), but is less intuitive
    points = (np.asarray([0, 1]), np.arange(c))

    xi = np.c_[np.full(c,precision), np.mgrid[:c]]  # matrix of shape (c, 2) where each entry is u,v position for interpolation (e.g. [0.5, 3] as halfway between pixel 3 of both images)

    out = interpn(points, top_and_bottom, xi)
    out = out.reshape((c))
    
    out = (out > 0).astype(float)

    return out
